# Supplementary material for: A Verbal De-escalation Standardized Patient Workshop for Third- and Fourth-Year Medical Students
Source: MedEdPORTAL. 2024 Jul 19;20:11417. doi: 10.15766/mep_2374-8265.11417 (PMC11258212; doi:10.15766/mep_2374-8265.11417)
Supplement: Supplementary file 1 — SP Cases.docxLogistics.docxWorkshop.docxVerbal De-escalation Primer.pptxCase 1 Prompt.docxCase 2 Prompt.docxSP Learner Feedback.docxInstructions for Observing Learner-Led Debrief.docxStudent Handout.docxStudent Evaluation Form.docx [file mep_2374-8265.11417-s001.zip]

Archive with 11 entries (11 files):
- B. Logistics.docx
- C. Workshop.docx
- D. Verbal De-escalation Primer.pptx
- E. Case 1 Prompt.docx
- F. Case 2 Prompt.docx
- G. SP Learner Feedback.docx
- H. Instructions for Observing Learner-Led Debrief.docx
- I. Student Handout.docx
- J. Student Evaluation Form.docx
- A. SP Cases.docx
- _Educational Summary Report_11417.pdf
